# Supplementary material for: Clostridium perfringens α-toxin impairs granulocyte colony-stimulating factor receptor-mediated granulocyte production while triggering septic shock
Source: Commun Biol. 2019 Jan 31;2:45. doi: 10.1038/s42003-019-0280-2 (PMC6355902; doi:10.1038/s42003-019-0280-2)
Supplement: Supplementary file 3 — Supplementary Data 1 [file 42003_2019_280_MOESM3_ESM.xlsx]

## Sheet: Fig1a_G-CSF in muscle
	Control	Wild-type	PLC-KO
G-CSF (ng/Femoral muscle)	0.163814	99.9651	27.2261
	0.156759	112.508	20.9983
	0.0583891	122.12	28.052
	0.234251	127.304	19.1506
	0.0457592	139.378	16.2798
	0.0624978	85.8409	12.9481
	0.0497232	34.2254	8.02503
	0.0246545	95.3217	17.3275

## Sheet: Fig1b_Plasma G-CSF
	Control	Wild-type	PLC-KO
Plasma G-CSF (pg/ml)	65.5105	50082.9	28892.4
	104.611	67230.5	20194.1
	154.579	69009.6	20914.8
	135.125	71518.2	17037.9
	93.6298	103728	38147.8
	60.1706	53363.3	20213.6
	48.9539	44525.4	24206.1
	89.9497	97189.8	29691.8

## Sheet: Fig1c_G-CSF in muscle
a-Toxin	-	-	+	+
PGN	-	+	-	+
G-CSF (pg/Femoral muscle)	0	1.67631	4.06111	942.791
	0	12.4493	49.5241	540.513
	0	0	2.41933	418.429
	0	0	0	473.716
	284.773	165.706	447.187	2515.22
	5.48691	282.029	485.047	1615.36
	42.7983	296.296	574.484	1709.19
	38.9574	118.518	88.8886	3275.71

## Sheet: Fig1e_G-CSF in medium
Wild-type a-toxin (ng/ml)	0	0	0.1	1	10	100	0.1	1	10	100	0	0	0	0
H148G a-toxin (ng/ml)	0	0	0	0	0	0	0	0	0	0	0.1	1	10	100
PGN (µg/ml)	0	10	0	0	0	0	10	10	10	10	10	10	10	10
G-CSF (pg/ml)	74.8289	153.48	24.5057	48.3199	63.6715	33.6899	123.391	195.531	460.627	306.299	181.955	137.289	115.146	155.791
	101.731	149.113	19.7658	20.8203	60.5534	31.0696	125.966	158.102	460.12	300.698	158.102	114.888	122.618	172.727
	82.3414	149.884	40.2295	49.1019	55.352	40.2296	112.568	171.701	481.131	302.989	266.045	137.289	116.95	164.005

## Sheet: Fig1f_G-CSF in medium
Pam3CSK4 (µg/ml)	0	0	0.1	0.1	1	1	10	10
a-Toxin (ng/ml)	0	10	0	10	0	10	0	10
G-CSF (pg/ml)	120.134	52.1103	219.136	246.412	571.803	1362.27	2570.39	5189.74
	116.617	49.6289	191.037	254.554	579.575	1399.83	2848.59	6040.41
	111.988	59.7292	198.409	244.657	579.767	1326.67	3425.54	5501.16

## Sheet: Fig1g_G-CSF in medium
FSL-1 (µg/ml)	0	0	0.1	0.1	1	1	10	10
a-Toxin (ng/ml)	0	10	0	10	0	10	0	10
G-CSF (pg/ml)	126.377	81.2226	513.453	1169.08	2979.51	6001.2	5416.25	8010.94
	127.797	57.5113	516.843	1226.03	3015.16	6406.93	5254.41	8774.77
	126.049	54.6991	541.007	1239.06	3108.05	7120.24	5093.69	8326.06

## Sheet: Fig2a_G-CSF mRNA
Incubation (h)	4	4	4	4	24	24	24	24
a-Toxin	-	+	-	+	-	+	-	+
PGN	-	-	+	+	-	-	+	+
G-CSF mRNA, fold change	1.33647	0.770959	1.29077	4.96118	1.16103	0.404401	1.56053	1.2949
	1.04954	1.02408	1.31599	5.23133	1.17234	0.424839	2.4339	1.65807
	1.03106	0.818971	1.04512	4.83944	1.36658	0.327987	1.91656	1.87284
	0.582939	1.10917	1.31716	4.51816	1.25254	0.262847	1.34846	1.53964

## Sheet: Fig2b_FITC-dextran
Incubation (h)	4	4	4	4	24	24	24	24
a-Toxin	-	+	-	+	-	+	-	+
PGN	-	-	+	+	-	-	+	+
FITC-dextran (ng/ml)	34.9022	21.9438	22.4328	15.7702	61.4041	59.5608	66.4962	61.8189
	29.0342	18.5208	21.1491	19.4988	77.1411	78.4775	62.3258	54.1232
	29.4621	22.555	22.6773	18.8264	90.3205	56.0586	76.4268	56.5425
					46.2432	53.8236	64.2842	98.9378
					91.0117	45.5289	62.0032	41.8654
					94.7674	46.4966	45.0681	57.1415

## Sheet: Fig2d_G-CSF in medium
	GDC-0994 (µM)				FR180204 (µM)				U0126 (µM)				JNK-IN-8 (µM)				SP600125 (µM)
	0	0.3	1	3	0	0.3	1	3	0	1	3	10	0	0.3	1	3	0	1	3	10
G-CSF (pg/ml)	335.889	363.657	324.121	261.872	344.136	348.342	324.858	531.857	149.678	133.708	174.964	146.459	345.234	239.114	148.07	104.224	194.502	199.623	101.82	26.0339
	358.743	323.384	278.607	233.579	317.481	372.195	347.063	500.025	128.815	153.89	158.888	156.291	384.327	219.578	167.047	105.687	170.601	108.948	100.804	41.9778
	422.264	311.01	322.831	249.384	326.515	354.915	310.454	425.483	150.079	137.77	137.77	155.291	382.338	222.847	298.394	98.9783	207.41	148.646	98.4364	63.0777
																	170.601	197.856	70.6624	36.7169

## Sheet: Fig2e_G-CSF mRNA
	-	PGN + a-Toxin
	-	-	JNK	SP	GDC	FR
G-CSF mRNA, fold change	1.17403	2.3266	1.63831	1.80895	2.36157	2.31225
	0.848008	2.73008	1.6146	1.95423	2.66549	2.32205
	0.977966	2.9577	1.55967	1.77373	2.93476	2.11954
		2.27841	1.70546	1.64781	2.43016	1.90825

[truncated: 15 more sheets: Fig3b_G-CSF in medium, Fig3d_P-JNK, Fig3e_G-CSF mRNA, Fig4a_neutrophils, Fig4b_Viable cells, Fig4d_G-CSFR, Fig4g_Viable cells, Fig4i_G-CSFR, Fig5b_GOT activity, Fig5c_cytokines, Fig5e_GOT activity, Fig5f_cytokines, Fig5h_GOT activity, Fig5i_cytokines, Fig5j_cytokines]
